# Supplementary material for: Genetics of hearing loss in the Arab population of Northern Israel
Source: Eur J Hum Genet. 2018 Aug 23;26(12):1840–7. doi: 10.1038/s41431-018-0218-z (PMC6244407; doi:10.1038/s41431-018-0218-z)
Supplement: Supplementary file 1 — Supplementary Table S1 [file 41431_2018_218_MOESM1_ESM.xlsx]

## Sheet: Sheet1
Supplementary Table S1. List of genes on HEarSeq4 panel								Genetics of hearing loss in the Arab population of northern Israel
								Nada Danial-Farran, Zippora Brownstein, Suleyman Gulsuner, Luna Tammer, Morad Khayat, Ola Aleme, Elena Chervinsky, Olfat Aboleile Zoubi, Tom Walsh, Gil Ast, Mary-Claire King, Karen B. Avraham, Stavit A. Shalev
Gene	Source*	Inheritance (Human)	Syndrome (Human)
ABR	MGI							*HHH: Hereditary Hearing loss Homepage (http://hereditaryhearingloss.org/)
ACAN	MGI							DVD: Deafness Variation Database (http://deafnessvariationdatabase.org/)
ACTB	MGI							MGI: Mouse Genome Informatics (http://www.informatics.MGI.org/)
ACTG1	HHH, DVD, MGI	Recessive, Dominant
ADCY1	HHH	Recessive
ADIPOQ	MGI
ALG10B	MGI
ALMS1	MGI
AP3D1	MGI
APAF1	MGI
AQP4	MGI
ARSA	MGI
ATF2	MGI
ATG4B	MGI
ATOH1	PMID: 10364557
ATP2B2	DVD
ATP6V0A4	MGI
ATP6V1B1	DVD	Recessive	Renal tubular acidosis and sensorineural hearing loss
ATP8B1	MGI
AXIN1	MGI
BARHL1	MGI
BBS1	MGI
BBS4	MGI
BCL2	MGI
BCR	MGI
BCS1L	PMID: 17314340	Recessive	Bjornstad
BDNF	MGI
BDP1	HHH	Recessive
BMP4	MGI
BSN	MGI
BSND	MGI
CABP2	HHH	Recessive
CACNA1D	MGI
CACNB2	MGI
CACNG2	MGI
CAML	MGI
CASP3	MGI
CATSPER2	MGI	Recessive	Deafness-infertility
CCDC50	HHH, DVD	Dominant
CDC42	MGI
CDH23	HHH, DVD, MGI	Recessive	USH
CDKN1B	MGI
CDKN2D	MGI
CEACAM16	HHH, MGI	Dominant
CELSR1	MGI
CGA	MGI
CHD7	HHH, MGI	Dominant	CHARGE
CHRNA9	MGI
CHRNB2	MGI
CIB2	HHH	Recessive	USH
CISD2	MGI
CKB	MGI
CLCC1	DVD
CLDN9	MGI
CLDN11	MGI
CLDN14	HHH, DVD, MGI	Recessive
CLIC5	HHH, MGI	Recessive
CLNS1A	MGI
CLPP	HHH, MGI	Recessive	Perrault
CLRN1	HHH, DVD, MGI	Recessive	USH
COCH	HHH, DVD, MGI	Dominant
COL11A1	HHH, DVD, MGI	Dominant	Stickler
COL11A2	HHH, MGI	Recessive	Stickler
COL1A1	MGI
COL2A1	HHH, MGI	Dominant	Stickler
COL4A3	HHH, MGI	Recessive	Alport
COL4A4	HHH	Recessive	Alport
COL4A5	HHH	X-linked	Alport
COL4A6	HHH	X-linked
COL9A1	HHH, MGI	Recessive	Stickler
COL9A2	HHH	Recessive	Stickler
COL9A3	PMID:15917166	Recessive	Stickler
CPLX1	MGI
CRYM	HHH, DVD	Dominant
CS	MGI
DDB2	PMID:20301571	Recessive	Xeroderma Pigmentosum
DDR1	MGI
DFNA5	HHH, DVD	Dominant
DFNB31	DVD	Recessive
DFNB59 (PJVK)	HHH, DVD, MGI	Recessive
DIAPH1	HHH, DVD	Dominant
DIAPH3	HHH, MGI	Dominant	AUNA
DIO2	MGI
DIO3	MGI
DLX1	MGI
DLX5	MGI
DMD	MGI
DSPP	DVD	Dominant	Dentinogenesis imperfecta 1
DUOX2	MGI
DVL1	MGI
DVL2	MGI
DVL3	MGI
EDN3	HHH, MGI	Recessive	Waardenburg
EDNRB	HHH, MGI	Dominant	Waardenburg
EFNB2	MGI
ELMOD1	MGI
ELMOD3	HHH	Recessive
EMX2	MGI
EPHA4	MGI
EPHB1	MGI
EPHB2	MGI
EPHB3	MGI
EPS8	HHH, MGI	Recessive
EPS8L2	MGI
ERBB4	MGI
ERCC1	PMID:22257940
ERCC2	PMID:20301571		Xeroderma Pigmentosum
ERCC3	PMID:20301572		Xeroderma Pigmentosum
ERCC4	PMID:20301573		Xeroderma Pigmentosum
ERCC5	PMID:20301574		Xeroderma Pigmentosum
ESPN	HHH, DVD, MGI	Recessive
ESR2	MGI
ESRRB	HHH, DVD, MGI	Recessive
EVI1	MGI
EYA1	HHH, MGI	Dominant	Brancio-oto-renal
EYA4	HHH, DVD, MGI	Dominant
FAS	MGI
FBXO2	MGI
FBXO11	MGI
FGF3	MGI
FGF20	MGI
FGFR1	MGI
FGFR2	MGI
FGFR3	MGI
FIGN	MGI
FOXG1	MGI
FOXI1	HHH, MGI	Recessive	Pendred
FOXO3	MGI
FSCN2	MGI
FZD3	MGI
FZD4	MGI
FZD6	MGI
GATA2	MGI
GATA3	MGI
GBX2	MGI
GFI1	MGI
GIPC3	HHH, DVD, MGI	Recessive
GJA1	PMID:11741837	Recessive
GJB1	PMID: 11393532	X-linked dominant	Charcot-Marie-Tooth disease
GJB2	HHH, DVD, MGI	Recessive, Dominant
GJB3	HHH, DVD	Recessive, Dominant
GJB4	PMID:20184948, PMID: 11933201	Recessive
GJB6	HHH, DVD, MGI	Recessive, Dominant
GJC3	MGI
GPR98	HHH, DVD, MGI	Recessive	USH
GPSM2	HHH, DVD	Recessive
GPX1	MGI
GRHL2	HHH, DVD	Dominant
GRID1	MGI
GRXCR1	HHH, DVD, MGI	Recessive
GRXCR2	HHH	Recessive
GSTM1	PMID:22885711		Susceptibility to noise-induced HL
GSTP1	PMID:19643173		Susceptibility to noise-induced HL
GSTT1	PMID:19643174		Susceptibility to noise-induced HL
GUSB	MGI
HAL	PMID:16854223	Dominant (DFNA25)
HARS2	HHH	Mitochondrial	Perrault
HES1	MGI
HES5	MGI
HGF	HHH, DVD, MGI	Recessive
HMX2	MGI
HMX3	MGI
HOMER2	DVD
HOXA1	MGI
HOXA2	MGI
HOXB1	MGI
HPN (TMPRSS1)	MGI
HSD17B4	HHH	Recessive	Perrault
IFT88	MGI
IGF1	MGI
ILDR1	HHH, DVD	Recessive
IRS1	MGI
IRS2	MGI
ISL1	MGI
ITGA8	MGI
JAG1	MGI
JAG2	MGI
KARS	HHH	Recessive
KCNE1	HHH, MGI	Recessive	Jervell & Lange-Nielsen
KCNJ10	HHH, MGI	Recessive	Pendred
KCNMA1	MGI
KCNQ1	HHH, MGI	Dominant	Jervell & Lange-Nielsen
KCNQ4	HHH, DVD, MGI	Dominant
KIF3A	MGI
KIT	MGI
KITL	MGI
LAMA2	MGI
LARGE	MGI
LARS2	HHH	Mitochondrial	Perrault
LEPRE1	MGI
LFNG	MGI
LHFPL5	HHH, DVD	Recessive
LHX3	PMID:18407919	Recessive	Hypopituitarism and SNHL
LMO4	MGI
LMX1A	MGI
LOXHD1	HHH, DVD, MGI	Recessive
LRIG3	MGI
LRIG1	MGI
LRIG2	MGI
LRP2	MGI
LRTOMT (TOMT)	HHH, DVD, MGI	Recessive
MAFB	MGI
MAP1A	PMID:16243028
MARVELD2	HHH, DVD, MGI	Recessive
MBP	MGI
MCOLN3	MGI
MIF	MGI
MITF	HHH, MGI	Dominant	Waardenburg
MKKS	MGI
MOS	MGI
MPV17	MGI
MSRB3	HHH, DVD, MGI	Recessive
MTAP	PMID:17534888
MTAP1A	MGI
MUTED	MGI
MYH14	HHH, DVD	Dominant
MYH9	HHH, DVD, MGI	Dominant
MYO15A	HHH, DVD, MGI	Recessive
MYO1A	DVD	Dominant
MYO1C	PMID:20640478	Dominant
MYO1F	PMID: 22938506	Dominant
MYO3A	HHH, DVD, MGI	Recessive
MYO6	HHH, DVD, MGI	Recessive, Dominant
MYO7A	HHH, DVD, MGI	Recessive, Dominant	USH
NAV2	MGI
NDP	HHH, MGI	X-linked	Norrie
NEU1	MGI
NEUROD1	MGI
NEUROG1 (NEUROD3)	MGI
NF1	PMID:10442137	Dominant	Neurofibromatosis, type I
NFKB1	MGI
NGFR	MGI
NOG	MGI
NOTCH1	MGI
NOX3	MGI
NOXO1	MGI
NR2F1	PMID:19353646	Dominant
NR4A3	MGI
NTF3	MGI
NTN1	MGI
NTRK2	MGI
NTRK3	MGI
OC90	MGI
OTOA	HHH, DVD, MGI	Recessive
OTOF	HHH, DVD, MGI	Recessive
OTOG	HHH, MGI	Recessive
OTOGL	HHH	Recessive
OTOP1	MGI
OTOR	PMID:10873378
OTOS	MGI
OTX1	MGI
OTX2	PMID:10225993
OXGR1	MGI
P2RX2	HHH, MGI	Dominant
PAX2	MGI
PAX3	HHH, MGI	Dominant	Waardenburg
PAX8	MGI
PCDH15	HHH, DVD, MGI	Recessive	USH
PDZD7	HHH, MGI	Recessive	USH
PHEX	MGI
PKD1	MGI
PLDN	MGI
PMP22	MGI
PNOC	MGI
PNPT1	HHH	Recessive
POLH	PMID: 20301571	Recessive	Xeroderma pigmentosum
POLR1C	HHH	Recessive	Treacher Collins
POLR1D	HHH	Dominant	Treacher Collins
POU1F1	MGI
POU3F4	HHH, DVD, MGI	X-linked
POU4F1	MGI
POU4F3	HHH, DVD, MGI	Dominant
PROP1	MGI
PRPS1	HHH, DVD	X-linked
PRRX1	MGI
PRRX2	MGI
PSAP	MGI
PTEN	MGI
PTK7	MGI
PTPRQ	HHH, DVD, MGI	Recessive
PVRL1	MGI
PVRL3	MGI
QK	MGI
RARA	MGI
RARB	MGI
RARG	MGI
RBPJ	MGI
RDX	HHH, DVD, MGI	Recessive
RET	MGI
RPL38	MGI
S1PR2	MGI
SALL1	MGI
SCARB2	MGI
SCRIB	MGI
SEMA3E	HHH	Dominant	CHARGE
SERPINB6	HHH, MGI	Recessive
SFMBT2	DVD		Usher syndrome 1D
SFSWAP	MGI
SIX1	HHH, MGI	Dominant	Branchio-oto-renal
SIX5	HHH	Dominant	Branchio-oto-renal
SLC12A2	MGI
SLC12A6	MGI
SLC12A7	MGI
SLC17A3	DVD
SLC17A8	HHH, DVD, MGI	Dominant
SLC19A2	MGI
SLC1A3	MGI
SLC26A4	HHH, DVD, MGI	Recessive	Pendred
SLC26A5	HHH, DVD, MGI	Recessive
SLC30A4	MGI
SLC4A11	MGI
SLC4A7	MGI
SMAC/DIABLO	HHH	Dominant
SMPX	HHH, DVD	X-linked
SMS	MGI
SNAI2	HHH, MGI	Recessive	Waardenburg
SOBP	MGI
SOD1	MGI
SOX10	HHH, MGI	Dominant	Waardenburg
SOX2	MGI
SOX9	MGI
SPNB4	MGI
SPRY2	MGI
SRRM4	MGI
ST3GAL5	MGI
STRC	HHH, DVD, MGI	Recessive
SUN1	MGI
SYNE4	HHH, MGI
SYNJ2	MGI
TBC1D24	HHH	Recessive, Dominant
TBCE	MGI
TBL1X	PMID:15834507	X-linked, late onset
TBX1	MGI
TBX10	MGI
TBX15	MGI
TBX18	MGI
TCOF1	HHH, MGI	Dominant	Treacher Collins
TECTA	HHH, MGI	Recessive, Dominant
TFAP2A (TCFAP2A)	MGI
TGFA	MGI
TGFB2	MGI
THRA	PMID:11739587
THRB	MGI
TIMM8A	PMID:11803487	X-linked	Mitochondrial deafness-dystonia
TJP2	HHH, DVD	Dominant
TMC1	HHH, DVD, MGI	Recessive, Dominant
TMHS	MGI
TMIE	HHH, DVD, MGI	Recessive
TMPRSS3	HHH, DVD, MGI	Recessive
TMPRSS5	PMID:17918732
TNC	HHH	Dominant
TNF	MGI
TNFRSF11B	MGI
TPO	MGI
TPRN	HHH, DVD	Recessive
TRIOBP	HHH, DVD, MGI	Recessive
TRPV4	MGI
TSHR	MGI
TSPEAR	HHH, DVD	Recessive
TUB	MGI
UCN	MGI
USH1C	HHH, DVD, MGI	Recessive	USH
USH1G (SANS)	HHH, DVD, MGI	Recessive	USH
USH2A	HHH, DVD, MGI	Recessive	USH
USH2D	DVD		USH
VANGL2	MGI
VLGR1	HHH		USH
WFS1	HHH, DVD	Dominant
WHRN	HHH, MGI	Recessive	USH
XPA	PMID:20301571		Xeroderma pigmentosum
XPC	PMID:20301572		Xeroderma pigmentosum
ZEB1	MGI
MIR182	PMID:19602392
MIR183	PMID:19602393
MIR96	HHH, MGI	Dominant
